# Supplementary material for: An Efficient Transformation System for Fast Production of VcCHS Transgenic Blueberry Callus and Its Expressional Analysis
Source: Plants (Basel). 2023 Aug 9;12(16):2905. doi: 10.3390/plants12162905 (PMC10458251; doi:10.3390/plants12162905)
Supplement: Supplementary file 1 [file plants-12-02905-s001.zip]

Archive with 1 entries (1 files):
- plants-2516401-supplementary.pdf
